# Supplementary material for: COVID-19 Pulmonary Pathology: The Experience of European Pulmonary Pathologists throughout the First Two Waves of the Pandemic
Source: Diagnostics (Basel). 2022 Jan 1;12(1):95. doi: 10.3390/diagnostics12010095 (PMC8775196; doi:10.3390/diagnostics12010095)
Supplement: Supplementary file 1 [file diagnostics-12-00095-s001.zip]

Archive with 1 entries (1 files):
- diagnostics-1498530-supplementary.xlsx
