# Supplementary material for: COVID-19 Pulmonary Pathology: The Experience of European Pulmonary Pathologists throughout the First Two Waves of the Pandemic
Source: Diagnostics (Basel). 2022 Jan 1;12(1):95. doi: 10.3390/diagnostics12010095 (PMC8775196; doi:10.3390/diagnostics12010095)
Supplement: Supplementary file 1 [file diagnostics-12-00095-s001.zip › diagnostics-1498530-supplementary.xlsx]

## Sheet: Clinical-pathological findings
	Demographic										Autopsy techniques			Frequency of lung lesion in second wave
Country	Number of autopsies first wave	Number of autopsies second wave	Age range first wave	Age range second wave	Males first wave	Females first wave	Males second wave	Females second wave	Number of comorbidities first wave	Number of comorbidities second wave	Limited or full autopsy	Number of lung samples	Sampling of large airway	Emphisematous change with large bullae	DAD* with vascular injury	Airway inflammation	Bacillary pneumonia	Concomitant lung alterations**	Fungal pneumonia	Pleural involvement
Spain	4	4	>80	71-80	3	1	2	2	>3	2-3	Limited	>10	Yes	Equally	Equally	Less	Less	More	More	Equally
Sweden	20	26	<70	<70	9	11	11	15	>3	2-3	Full	>10	Yes	Less	Equally	Less	Less	Less	Equally	Less
Switzerland	12	17	71-80	71-80	7	5	9	8	2-3	>3	Full	>10	Yes	Equally	Equally	Equally	More	Equally	More	More
Austria	32	11	71-80	71-80	12	20	5	6	1	1	Limited	4-10	Yes	Equally	Equally	Equally	More	Equally	More	Equally
France	23	29	71-80	71-80	14	9	17	12	2-3	2-3	Full	4-10	Yes	Equally	Equally	Equally	Equally	Equally	Equally	Equally
The Netherlands	9	7	<70	<70	8	1	6	1	2-3	2-3	Full	>10	Yes	Equally	Equally	Equally	Equally	Equally	Equally	More
Slovenia	7	15	>80	71-80	5	2	11	4	>3	2-3	Limited	>10	Yes	Equally	Less	More	More	Equally	More	Equally
Russia	18	27	<70	71-80	11	7	16	11	2-3	2-3	Limited	>10	No	Equally	More	More	More	Equally	More	Equally
Italy	28	24	>80	<70	16	12	14	10	>3	2-3	Full	>10	Yes	More	More	Equally	More	More	More	Equally
*DAD: diffuse alveolare lavage; **Cancer and/or Interstitial lung disease

## Sheet: CAPA
Country	Number of CAPA* patients in first wave	Number of CAPA patients in second wave	Number of CAPA patients with mechanical ventilation	Treatments for COVID-19 in CAPA patients	Number of CAPA patients with neutropenia	Number of CAPA patients with lymphopenia
Spain	0	1	0	Antibiotics	0	1
Sweden	0	0	0	/	/	/
Switzerland	1	2	3	Antibiotics	0	0
Austria	0	4	4	Steroids, anticoagulant, antiviral, immunomodulant	2	0
France	0	0	0	Steroids, anticoagulant, antiviral, immunomodulant	1	1
The Netherlands	0	2	1	Steroids, anticoagulant, antiviral, immunomodulant	0	1
Slovenia	0	3	3	Antibiotics, steroids, anticoagulant	1	3
Russia	1	2	/	/	/	/
Italy	2	7	7	Antibiotic, steroids, anticoagulant	0	5
*CAPA: COVID-19-associated pulmonary aspergillosis
